# Supplementary material for: High-dimensional phenotyping reveals novel macrophage-like and hybrid subsets within murine splenic conventional dendritic cells
Source: PLoS One. 2026 Jan 30;21(1):e0341819. doi: 10.1371/journal.pone.0341819 (PMC12857976; doi:10.1371/journal.pone.0341819)
Supplement: S1 File — (XLSX) [file pone.0341819.s001.xlsx]

## Sheet: Three Groupes_Cell Percentages
Table 1 Intergroup Analysis of Cell Subset Percentages (Three Mouse Groups)
Fig_ID	Group	Batch	Mouse_ID	Cell_Percentage	Chart_Type	Cell_Subset
Fig1C	Naive	Batch 1	Naive1-1	8.33	Bar Chart	CX3CR1⁺MERTK⁺
Fig1C	Naive	Batch 1	Naive1-2	9.3	Bar Chart	CX3CR1⁺MERTK⁺
Fig1C	Naive	Batch 1	Naive1-3	9.8	Bar Chart	CX3CR1⁺MERTK⁺
Fig1C	Naive	Batch 2	Naive2-1	9.56	Bar Chart	CX3CR1⁺MERTK⁺
Fig1C	Naive	Batch 2	Naive2-2	8.89	Bar Chart	CX3CR1⁺MERTK⁺
Fig1C	Naive	Batch 2	Naive2-3	9	Bar Chart	CX3CR1⁺MERTK⁺
Fig1C	Naive	Batch 3	Naive3-1	9.92	Bar Chart	CX3CR1⁺MERTK⁺
Fig1C	Naive	Batch 3	Naive3-2	9.22	Bar Chart	CX3CR1⁺MERTK⁺
Fig1C	Naive	Batch 3	Naive3-3	8.59	Bar Chart	CX3CR1⁺MERTK⁺
Fig1C	PBSL	Batch 1	PBSL1-1	11	Bar Chart	CX3CR1⁺MERTK⁺
Fig1C	PBSL	Batch 1	PBSL1-2	10	Bar Chart	CX3CR1⁺MERTK⁺
Fig1C	PBSL	Batch 1	PBSL1-3	9.6	Bar Chart	CX3CR1⁺MERTK⁺
Fig1C	PBSL	Batch 2	PBSL2-1	10.2	Bar Chart	CX3CR1⁺MERTK⁺
Fig1C	PBSL	Batch 2	PBSL2-2	8.9	Bar Chart	CX3CR1⁺MERTK⁺
Fig1C	PBSL	Batch 2	PBSL2-3	9.2	Bar Chart	CX3CR1⁺MERTK⁺
Fig1C	PBSL	Batch 3	PBSL3-1	9.5	Bar Chart	CX3CR1⁺MERTK⁺
Fig1C	PBSL	Batch 3	PBSL3-2	9.2	Bar Chart	CX3CR1⁺MERTK⁺
Fig1C	PBSL	Batch 3	PBSL3-3	9.8	Bar Chart	CX3CR1⁺MERTK⁺
Fig1C	CL	Batch 1	CL1-1	23.5	Bar Chart	CX3CR1⁺MERTK⁺
Fig1C	CL	Batch 1	CL1-2	20	Bar Chart	CX3CR1⁺MERTK⁺
Fig1C	CL	Batch 1	CL1-3	24.1	Bar Chart	CX3CR1⁺MERTK⁺
Fig1C	CL	Batch 2	CL2-1	22	Bar Chart	CX3CR1⁺MERTK⁺
Fig1C	CL	Batch 2	CL2-2	24.6	Bar Chart	CX3CR1⁺MERTK⁺
Fig1C	CL	Batch 2	CL2-3	22.8	Bar Chart	CX3CR1⁺MERTK⁺
Fig1C	CL	Batch 3	CL3-1	21.5	Bar Chart	CX3CR1⁺MERTK⁺
Fig1C	CL	Batch 3	CL3-2	22.4	Bar Chart	CX3CR1⁺MERTK⁺
Fig1C	CL	Batch 3	CL3-3	22.9	Bar Chart	CX3CR1⁺MERTK⁺
Fig2C	Naive	Batch 1	Naive1-1	4.03	Bar Chart	CD169⁺
Fig2C	Naive	Batch 1	Naive1-2	4.08	Bar Chart	CD169⁺
Fig2C	Naive	Batch 1	Naive1-3	4.46	Bar Chart	CD169⁺
Fig2C	Naive	Batch 2	Naive2-1	3.98	Bar Chart	CD169⁺
Fig2C	Naive	Batch 2	Naive2-2	4.12	Bar Chart	CD169⁺
Fig2C	Naive	Batch 2	Naive2-3	3.82	Bar Chart	CD169⁺
Fig2C	Naive	Batch 3	Naive3-1	3.89	Bar Chart	CD169⁺
Fig2C	Naive	Batch 3	Naive3-2	3.76	Bar Chart	CD169⁺
Fig2C	Naive	Batch 3	Naive3-3	3.86	Bar Chart	CD169⁺
Fig2C	PBSL	Batch 1	PBSL1-1	4.35	Bar Chart	CD169⁺
Fig2C	PBSL	Batch 1	PBSL1-2	3.99	Bar Chart	CD169⁺
Fig2C	PBSL	Batch 1	PBSL1-3	4.2	Bar Chart	CD169⁺
Fig2C	PBSL	Batch 2	PBSL2-1	3.8	Bar Chart	CD169⁺
Fig2C	PBSL	Batch 2	PBSL2-2	3.91	Bar Chart	CD169⁺
Fig2C	PBSL	Batch 2	PBSL2-3	3.78	Bar Chart	CD169⁺
Fig2C	PBSL	Batch 3	PBSL3-1	3.82	Bar Chart	CD169⁺
Fig2C	PBSL	Batch 3	PBSL3-2	4.05	Bar Chart	CD169⁺
Fig2C	PBSL	Batch 3	PBSL3-3	4.08	Bar Chart	CD169⁺
Fig2C	CL	Batch 1	CL1-1	0	Bar Chart	CD169⁺
Fig2C	CL	Batch 1	CL1-2	0.03	Bar Chart	CD169⁺
Fig2C	CL	Batch 1	CL1-3	0	Bar Chart	CD169⁺
Fig2C	CL	Batch 2	CL2-1	0.06	Bar Chart	CD169⁺
Fig2C	CL	Batch 2	CL2-2	0	Bar Chart	CD169⁺
Fig2C	CL	Batch 2	CL2-3	0.1	Bar Chart	CD169⁺
Fig2C	CL	Batch 3	CL3-1	0	Bar Chart	CD169⁺
Fig2C	CL	Batch 3	CL3-2	0.01	Bar Chart	CD169⁺
Fig2C	CL	Batch 3	CL3-3	0	Bar Chart	CD169⁺

## Sheet: Naive Mice_CD4_CD8 Subsets
Table 2 CD4/CD8α Subset Distribution in Naive Mouse Spleen
Fig_ID	Group	Batch	Mouse_ID	Cell_Subset	Cell_Percentage	Chart_Type	Parent_Population
Fig3C	Naive	Batch 1	Naive1-1	CD4⁺CD8α⁺	1.9	Bar Chart	CD4-/⁺8α-/⁺
Fig3C	Naive	Batch 1	Naive1-1	CD4-CD8α⁺	0.016	Bar Chart	CD4-/⁺8α-/⁺
Fig3C	Naive	Batch 1	Naive1-1	CD4⁺CD8α-	2.85	Bar Chart	CD4-/⁺8α-/⁺
Fig3C	Naive	Batch 1	Naive1-1	CD4-CD8α-	0.15	Bar Chart	CD4-/⁺8α-/⁺
Fig3C	Naive	Batch 1	Naive1-2	CD4⁺CD8α⁺	1.8	Bar Chart	CD4-/⁺8α-/⁺
Fig3C	Naive	Batch 1	Naive1-2	CD4-CD8α⁺	0.018	Bar Chart	CD4-/⁺8α-/⁺
Fig3C	Naive	Batch 1	Naive1-2	CD4⁺CD8α-	2.96	Bar Chart	CD4-/⁺8α-/⁺
Fig3C	Naive	Batch 1	Naive1-2	CD4-CD8α-	0.13	Bar Chart	CD4-/⁺8α-/⁺
Fig3C	Naive	Batch 1	Naive1-3	CD4⁺CD8α⁺	1.95	Bar Chart	CD4-/⁺8α-/⁺
Fig3C	Naive	Batch 1	Naive1-3	CD4-CD8α⁺	0.01	Bar Chart	CD4-/⁺8α-/⁺
Fig3C	Naive	Batch 1	Naive1-3	CD4⁺CD8α-	2.69	Bar Chart	CD4-/⁺8α-/⁺
Fig3C	Naive	Batch 1	Naive1-3	CD4-CD8α-	0	Bar Chart	CD4-/⁺8α-/⁺
Fig3C	Naive	Batch 2	Naive2-1	CD4⁺CD8α⁺	2	Bar Chart	CD4-/⁺8α-/⁺
Fig3C	Naive	Batch 2	Naive2-1	CD4-CD8α⁺	0.02	Bar Chart	CD4-/⁺8α-/⁺
Fig3C	Naive	Batch 2	Naive2-1	CD4⁺CD8α-	2.78	Bar Chart	CD4-/⁺8α-/⁺
Fig3C	Naive	Batch 2	Naive2-1	CD4-CD8α-	0.18	Bar Chart	CD4-/⁺8α-/⁺
Fig3C	Naive	Batch 2	Naive2-2	CD4⁺CD8α⁺	1.68	Bar Chart	CD4-/⁺8α-/⁺
Fig3C	Naive	Batch 2	Naive2-2	CD4-CD8α⁺	0.026	Bar Chart	CD4-/⁺8α-/⁺
Fig3C	Naive	Batch 2	Naive2-2	CD4⁺CD8α-	3	Bar Chart	CD4-/⁺8α-/⁺
Fig3C	Naive	Batch 2	Naive2-2	CD4-CD8α-	0.29	Bar Chart	CD4-/⁺8α-/⁺
Fig3C	Naive	Batch 2	Naive2-3	CD4⁺CD8α⁺	1.92	Bar Chart	CD4-/⁺8α-/⁺
Fig3C	Naive	Batch 2	Naive2-3	CD4-CD8α⁺	0.013	Bar Chart	CD4-/⁺8α-/⁺
Fig3C	Naive	Batch 2	Naive2-3	CD4⁺CD8α-	2.79	Bar Chart	CD4-/⁺8α-/⁺
Fig3C	Naive	Batch 2	Naive2-3	CD4-CD8α-	0.145	Bar Chart	CD4-/⁺8α-/⁺
Fig3C	Naive	Batch 3	Naive3-1	CD4⁺CD8α⁺	1.88	Bar Chart	CD4-/⁺8α-/⁺
Fig3C	Naive	Batch 3	Naive3-1	CD4-CD8α⁺	0	Bar Chart	CD4-/⁺8α-/⁺
Fig3C	Naive	Batch 3	Naive3-1	CD4⁺CD8α-	2.8	Bar Chart	CD4-/⁺8α-/⁺
Fig3C	Naive	Batch 3	Naive3-1	CD4-CD8α-	0.159	Bar Chart	CD4-/⁺8α-/⁺
Fig3C	Naive	Batch 3	Naive3-2	CD4⁺CD8α⁺	2.1	Bar Chart	CD4-/⁺8α-/⁺
Fig3C	Naive	Batch 3	Naive3-2	CD4-CD8α⁺	0.021	Bar Chart	CD4-/⁺8α-/⁺
Fig3C	Naive	Batch 3	Naive3-2	CD4⁺CD8α-	2.93	Bar Chart	CD4-/⁺8α-/⁺
Fig3C	Naive	Batch 3	Naive3-2	CD4-CD8α-	0.2	Bar Chart	CD4-/⁺8α-/⁺
Fig3C	Naive	Batch 3	Naive3-3	CD4⁺CD8α⁺	1.78	Bar Chart	CD4-/⁺8α-/⁺
Fig3C	Naive	Batch 3	Naive3-3	CD4-CD8α⁺	0.017	Bar Chart	CD4-/⁺8α-/⁺
Fig3C	Naive	Batch 3	Naive3-3	CD4⁺CD8α-	2.69	Bar Chart	CD4-/⁺8α-/⁺
Fig3C	Naive	Batch 3	Naive3-3	CD4-CD8α-	0.2	Bar Chart	CD4-/⁺8α-/⁺
